# Supplementary material for: Generation and Molecular Characterization of CRISPR/Cas9-Induced Mutations in 63 Immunity-Associated Genes in Tomato Reveals Specificity and a Range of Gene Modifications
Source: Front Plant Sci. 2020 Feb 4;11:10. doi: 10.3389/fpls.2020.00010 (PMC7010635; doi:10.3389/fpls.2020.00010)
Supplement: Supplementary file 1 [file DataSheet_1.zip]

Archive with 5 entries (5 files):
- Data Sheet/Sup Figures S1_2_3_4.pdf
- Data Sheet/Sup Tables S4_5_6_7.pdf
- Data Sheet/Table 1.XLSX
- Data Sheet/Table 2.XLSX
- Data Sheet/Table 3.XLSX
